# Supplementary material for: Exploring the Relationship between Frailty, Functional Status, Polypharmacy, and Quality of Life in Elderly and Middle-Aged Patients with Cardiovascular Diseases: A One-Year Follow-Up Study
Source: Int J Environ Res Public Health. 2022 Feb 17;19(4):2286. doi: 10.3390/ijerph19042286 (PMC8871852; doi:10.3390/ijerph19042286)
Supplement: Supplementary file 1 [file ijerph-19-02286-s001.zip]

Archive with 1 entries (1 files):
- ijerph-1562781-supplementary.pdf
